# Supplementary material for: Adverse Events in Targeted Therapy for Unresectable Hepatocellular Carcinoma Predict Clinical Outcomes
Source: Cancers (Basel). 2024 Sep 14;16(18):3150. doi: 10.3390/cancers16183150 (PMC11430790; doi:10.3390/cancers16183150)
Supplement: Supplementary file 1 [file cancers-16-03150-s001.zip]

Archive with 1 entries (1 files):
- cancers-3143532-supplementary.pdf
